# Supplementary material for: A Metal Importer and Exporter Interact Differently in the Chloroplast and Cell Membrane
Source: Membranes (Basel). 2026 May 2;16(5):167. doi: 10.3390/membranes16050167 (PMC13208197; doi:10.3390/membranes16050167)
Supplement: Supplementary file 1 [file membranes-16-00167-s001.zip › primer list.xls]

## Sheet: Sheet1
Primer	Sequence (5’- 3’)	Purpose
Actin Fwd	CGAGAGGAAGTACAGTGTCTGGAT	Real time PCR Actin Gene (forward)
Actin Rev	CTGCCTCATCATACTCAGCCTT	Real time PCR of Actin Gene (reverse)
BjYSL6.1 Fwd	GCAGGTGCTGTAGCATCAGGG	Real time PCR of BjYSL6.1 gene (forward)
BjYSL6.1 Rev	AGCCGGTCCAAAGTACATACAA	Real time PCR of BjYSL6.1 gene (reverse)
BjYSL6.4 Fwd	CAGGAGAAACAGAAAATGTTGTCGC	Real time PCR of BjYSL6.4 gene (forward)
BjYSL6.4 Rev	ATGAAAGCATGCAAGGGAACATCC	Real time PCR of BjYSL6.4 gene
		(reverse)
BjNRAMP4.1 Fwd	AGCATCGGAGGAGAGAGCCTA	Real time PCR of BjNRAMP4.1 gene (forward)
BjNRAMP4.1 Rev	TTCCATGAGAAGCGTGGCGA	Real time PCR of BjNRAMP4.1 gene (reverse)
